# Supplementary material for: Multimodal stimulus coding by a gustatory sensory neuron in Drosophila larvae
Source: Nat Commun. 2016 Feb 11;7:10687. doi: 10.1038/ncomms10687 (PMC4753250; doi:10.1038/ncomms10687)
Supplement: Supplementary Data 1 — RNA seq information of sensory receptor genes [file ncomms10687-s2.xlsx]

## Sheet: Sheet1
Supplementary Data 1: Receptor gene expression
Gene ID	DOG			TOG			base mean	base mean DOG	base mean TOG	fold change	log2 fold change	pval	padj
Olfactory receptors
Or71a	5	14	43	24	0	2	13.7412	14.7666	12.7157	0.86111	-0.215731	0.607714	0.954651
Or42a	25	959	1185	0	0	0	276.979	553.958	0	0	#NAME?	1.48105e-05	0.000961826
Or59a	76	426	1518	0	0	0	223.364	446.729	0	0	#NAME?	2.53627e-07	2.69785e-05
Or67c	0	515	1489	0	0	0	217.673	435.346	0	0	#NAME?	2.12476e-05	0.00131087
Or63a	190	32	1349	0	0	0	167.639	335.279	0	0	#NAME?	0.000138841	0.00629152
Or85c	45	3	1108	0	0	0	105.746	211.491	0	0	#NAME?	0.0147261	0.219245
Or33a	84	177	610	0	0	0	104.178	208.355	0	0	#NAME?	6.5832e-12	1.88907e-09
Or33b	9	98	374	0	0	0	51.3615	102.723	0	0	#NAME?	0.000121681	0.00566243
Or85d	93	0	255	0	0	0	44.9103	89.8206	0	0	#NAME?	0.000225706	0.00970379
Or85b	59	0	148	0	0	0	27.3236	54.6473	0	0	#NAME?	0.000601292	0.0206667
Or82a	40	30	0	0	0	0	15.3428	30.6856	0	0	#NAME?	0.0130305	0.203267
Or7a	1	30	24	0	0	0	7.61105	15.2221	0	0	#NAME?	0.0639672	0.505632
Or30a	259	39	1278	1	0	0	180.393	360.283	0.503847	0.00139848	-9.48193	2.93414e-05	0.00167096
Or22c	93	192	520	0	0	5	102.243	202.927	1.55838	0.00767949	-7.02477	4.89469e-09	7.36531e-07
Or1a	225	659	2348	2	4	15	375.724	744.829	6.62042	0.00888852	-6.81384	1.87766e-07	2.05031e-05
Or45b	165	77	1832	4	0	7	212.418	420.639	4.19712	0.00997797	-6.64704	0.00592453	0.120632
Or35a	17	292	725	1	11	0	119.106	235.13	3.08223	0.0131086	-6.25334	0.000555676	0.0195342
Or47a	14	72	892	0	13	0	93.4412	183.835	3.04718	0.0165756	-5.9148	0.0524493	0.454555
Or94a	210	541	1264	3	37	0	260.893	511.602	10.1843	0.0199066	-5.65061	6.4409e-12	1.88907e-09
Or94b	241	18	0	5	0	2	65.1196	127.097	3.14259	0.024726	-5.33783	0.181911	0.730003
Or83b	3112	5868	26362	25	898	11	4169.45	8112.39	226.514	0.027922	-5.16245	2.61778e-05	0.00152362
Or45a	140	201	345	2	0	16	102.991	199.987	5.9945	0.0299744	-5.06012	1.90631e-06	0.00015475
Or67b	288	169	826	16	13	1	177.869	344.317	11.4204	0.0331683	-4.91405	2.94416e-09	4.59847e-07
Or83a	257	70	2094	13	13	34	264.427	508.66	20.1942	0.0397007	-4.65469	0.017546	0.244942
Or42b	49	219	324	0	36	0	82.8389	157.239	8.43834	0.0536655	-4.21986	0.000420233	0.0157129
Or24a	101	327	985	0	142	1	183.657	333.717	33.5962	0.100673	-3.31226	0.00171436	0.0478585
Or13a	376	398	3852	6	615	1	565.159	982.828	147.49	0.150067	-2.73633	0.0883739	0.568902
Or74a	0	101	157	0	81	1	40.8905	62.4831	19.2979	0.308851	-1.69502	0.346451	0.867287
Or47b	0	1	105	0	0	18	11.8852	18.1603	5.61016	0.308925	-1.69467	0.43545	0.915028
Or19b	26	22	28	6	0	32	19.289	25.5813	12.9967	0.508054	-0.976946	0.637179	0.95663
Or46a	0	0	0	0	125	15	16.9875	0	33.9749	Inf	Inf	0.0475171	0.433444
Or98b	0	0	0	8	32	55	14.3368	0	28.6737	Inf	Inf	0.0128536	0.20127
Or43b	31	54	112	32	329	74	84.9978	53.6914	116.304	2.16616	1.11514	0.227942	0.779586
Or49b	7	0	1	0	3	32	7.17618	3.67555	10.6768	2.90482	1.53845	0.482845	0.924985
Or85f	0	0	34	9	167	23	28.3066	5.76551	50.8477	8.81929	3.14066	0.212707	0.763161
Or65c	0	0	3	0	0	54	8.6696	0.508721	16.8305	33.0839	5.04806	0.356977	0.872543
Or10a	0	15	0	1	0	3	3.38231	5.32574	1.43887	0.270174	-1.88804	0.655604	0.95663
Or19a	7	5	18	1	0	6	5.35372	8.33355	2.3739	0.284861	-1.81167	0.554374	0.944318
Or22b	0	0	0	6	0	0	1.51154	0	3.02308	Inf	Inf	0.568969	0.945014
Or2a	0	0	0	0	0	1	0.155838	0	0.311676	Inf	Inf	0.937986	1
Or43a	0	0	0	0	0	1	0.155838	0	0.311676	Inf	Inf	0.937986	1
Or49a	0	0	1	0	0	0	0.0847869	0.169574	0	0	#NAME?	1	1
Or56a	0	2	0	0	0	0	0.355049	0.710099	0	0	#NAME?	0.715272	0.967296
Or65b	0	0	0	0	0	7	1.09086	0	2.18173	Inf	Inf	0.538834	0.940901
Or67a	0	0	0	5	0	7	2.35048	0	4.70097	Inf	Inf	0.399416	0.896277
Or67d	0	0	0	12	0	11	4.7373	0	9.4746	Inf	Inf	0.204581	0.756283
Or69a	0	0	0	7	0	0	1.76347	0	3.52693	Inf	Inf	0.528688	0.938399
Or83c	0	3	0	0	0	1	0.688412	1.06515	0.311676	0.292612	-1.77294	0.871893	1
Or88a	0	20	0	0	0	0	3.55049	7.10099	0	0	#NAME?	0.263654	0.805868
Or98a	1	0	0	0	0	17	2.89967	0.500853	5.29849	10.5789	3.40312	0.441177	0.916732
Or9a	0	0	1	0	0	1	0.240625	0.169574	0.311676	1.83799	0.878133	1	1
Or22a	0	0	0	0	0	0	0	0	0	NA	NA	NA	NA
Or23a	0	0	0	0	0	0	0	0	0	NA	NA	NA	NA
Or33c	0	0	0	0	0	0	0	0	0	NA	NA	NA	NA
Or59b	0	0	0	0	0	0	0	0	0	NA	NA	NA	NA
Or59c	0	0	0	0	0	0	0	0	0	NA	NA	NA	NA
Or65a	0	0	0	0	0	0	0	0	0	NA	NA	NA	NA
Or85a	0	0	0	0	0	0	0	0	0	NA	NA	NA	NA
Or92a	0	0	0	0	0	0	0	0	0	NA	NA	NA	NA
Gene ID	DOG			TOG			base mean	base mean DOG	base mean TOG	fold change	log2 fold change	pval	padj
Inotropic receptors
Ir11a	33	0	8	10	1	35	17.0331	17.8847	16.1815	0.904766	-0.144383	0.92582	1
Ir94e	0	0	0	253	97	351	129.804	0	259.608	Inf	Inf	2.88547e-07	3.01727e-05
Ir75a	0	0	0	159	0	40	46.2894	0	92.5787	Inf	Inf	0.0440978	0.418344
Ir87a	0	0	0	32	0	182	36.424	0	72.8481	Inf	Inf	0.0153123	0.225254
Ir75b	0	0	0	83	0	14	23.0914	0	46.1828	Inf	Inf	0.0925325	0.577421
Ir94d	0	0	0	25	0	85	19.5443	0	39.0886	Inf	Inf	0.0079317	0.144777
Ir56c	0	0	0	30	0	47	14.8821	0	29.7642	Inf	Inf	0.0157356	0.228964
Ir75c	1	0	0	180	209	15	72.4289	0.500853	144.357	288.222	8.17104	0.000923528	0.0295218
Ir7b	10	0	0	171	221	80	83.9512	5.00853	162.894	32.5233	5.0234	1.27617e-05	0.000855797
Ir76b	2	6	373	981	1255	1527	665.378	66.383	1264.37	19.0466	4.25146	2.36108e-08	3.20147e-06
Ir10a	3	0	0	23	0	5	7.32471	1.50256	13.1469	8.74965	3.12922	0.340685	0.863715
Ir7g	12	0	0	31	0	5	11.5939	6.01024	17.1776	2.85806	1.51504	0.556862	0.944318
Ir93a	172	516	1998	28	5	25	315.616	608.16	23.0716	0.0379367	-4.72026	5.88094e-05	0.00302354
Ir21a	2589	4266	16344	172	927	263	2984.39	5582.86	385.92	0.0691258	-3.85463	1.4722e-06	0.000123575
Ir76a	19	32	0	0	0	5	11.2181	20.8778	1.55838	0.0746429	-3.74385	0.208166	0.759951
Ir47a	130	25	138	7	0	24	54.1977	97.3883	11.0071	0.113023	-3.14531	0.0591373	0.484525
Ir40a	0	0	79	2	0	3	7.66952	13.3963	1.94272	0.145019	-2.78569	0.307571	0.845049
Ir62a	37	1	77	9	0	1	18.395	31.9438	4.8463	0.151713	-2.72058	0.104482	0.602775
Ir68a	13	9	127	5	0	39	22.9585	31.2424	14.6746	0.469701	-1.09019	0.381374	0.888493
Ir25a	999	1820	5964	1140	391	1876	1704.31	2157.88	1250.74	0.579615	-0.786834	0.0563816	0.472297
Ir85a	7	38	37	9	1	27	18.2282	23.2721	13.1843	0.566527	-0.819783	0.601608	0.953519
Ir51b	0	7	6	12	0	4	5.39783	3.50279	7.29287	2.08202	1.05798	0.94909	1
Ir31a	0	0	37	0	0	0	3.13711	6.27423	0	0	#NAME?	0.21392	0.76434
Ir7e	8	0	0	2	0	5	3.28645	4.00683	2.56607	0.640425	-0.642898	0.984009	1
Ir7f	0	6	0	0	0	1	1.22099	2.1303	0.311676	0.146306	-2.77294	0.70326	0.967296
Ir92a	0	16	0	0	0	7	3.93126	5.68079	2.18173	0.384054	-1.38062	0.769952	0.985375
Ir41a	0	4	10	3	0	1	2.46958	3.11593	1.82322	0.585127	-0.773178	0.714874	0.967296
Ir52d	0	0	0	0	2	0	0.234398	0	0.468797	Inf	Inf	0.574409	0.947215
Ir56b	0	1	0	6	0	0	1.68907	0.355049	3.02308	8.51455	3.08993	0.733521	0.973711
Ir60a	0	0	0	0	0	1	0.155838	0	0.311676	Inf	Inf	0.937986	1
Ir60b	0	0	0	0	0	20	3.11676	0	6.23351	Inf	Inf	0.284983	0.822719
Ir60d	0	0	0	0	0	3	0.467513	0	0.935027	Inf	Inf	0.633715	0.95663
Ir60e	0	0	0	1	0	1	0.407761	0	0.815523	Inf	Inf	0.74137	0.975553
Ir68b	2	0	0	0	0	0	0.500853	1.00171	0	0	#NAME?	0.743689	0.975569
Ir94h	0	0	0	0	0	1	0.155838	0	0.311676	Inf	Inf	0.937986	1
Ir100a	0	0	0	0	0	0	0	0	0	NA	NA	NA	NA
Ir20a	0	0	0	0	0	0	0	0	0	NA	NA	NA	NA
Ir48b	0	0	0	0	0	0	0	0	0	NA	NA	NA	NA
Ir52a	0	0	0	0	0	0	0	0	0	NA	NA	NA	NA
Ir52b	0	0	0	0	0	0	0	0	0	NA	NA	NA	NA
Ir52c	0	0	0	0	0	0	0	0	0	NA	NA	NA	NA
Ir54a	0	0	0	0	0	0	0	0	0	NA	NA	NA	NA
Ir56a	0	0	0	0	0	0	0	0	0	NA	NA	NA	NA
Ir56d	0	0	0	0	0	0	0	0	0	NA	NA	NA	NA
Ir60c	0	0	0	0	0	0	0	0	0	NA	NA	NA	NA
Ir64a	0	0	0	0	0	0	0	0	0	NA	NA	NA	NA
Ir67a	0	0	0	0	0	0	0	0	0	NA	NA	NA	NA
Ir67b	0	0	0	0	0	0	0	0	0	NA	NA	NA	NA
Ir67c	0	0	0	0	0	0	0	0	0	NA	NA	NA	NA
Ir75d	0	0	0	0	0	0	0	0	0	NA	NA	NA	NA
Ir7a	0	0	0	0	0	0	0	0	0	NA	NA	NA	NA
Ir7c	0	0	0	0	0	0	0	0	0	NA	NA	NA	NA
Ir7d	0	0	0	0	0	0	0	0	0	NA	NA	NA	NA
Ir84a	0	0	0	0	0	0	0	0	0	NA	NA	NA	NA
Ir8a	0	0	0	0	0	0	0	0	0	NA	NA	NA	NA
Ir94a	0	0	0	0	0	0	0	0	0	NA	NA	NA	NA
Ir94b	0	0	0	0	0	0	0	0	0	NA	NA	NA	NA
Ir94c	0	0	0	0	0	0	0	0	0	NA	NA	NA	NA
Ir94f	0	0	0	0	0	0	0	0	0	NA	NA	NA	NA
Ir94g	0	0	0	0	0	0	0	0	0	NA	NA	NA	NA
Gene ID	DOG			TOG			base mean	base mean DOG	base mean TOG	fold change	log2 fold change	pval	padj
Gustatory receptors
Gr32a	18	2	1686	131	271	529	295.015	295.627	294.402	0.995858	-0.00598775	0.712087	0.967296
Gr8a	2	98	676	116	167	80	136.477	150.428	122.525	0.814506	-0.296002	0.490568	0.925966
Gr43b	83	48	172	51	1	92	71.1923	87.7799	54.6048	0.622065	-0.684863	0.377869	0.887028
Gr63a	95	25	15	43	1	107	57.125	59.0009	55.2491	0.936412	-0.0947853	0.883194	1
Gr10b	0	2	55	11	0	34	13.088	10.0367	16.1393	1.60804	0.685299	0.949837	1
Gr28b	38	112	525	26	1	169	106.916	147.824	66.0076	0.446528	-1.16318	0.190715	0.736536
Gr10a	0	37	873	19	18	0	87.4835	161.175	13.7923	0.0855734	-3.54669	0.185897	0.732033
Gr2a	29	10	74	0	0	7	16.4027	30.6237	2.18173	0.0712432	-3.8111	0.0859185	0.565502
Gr61a	27	0	156	2	0	4	21.1155	39.9765	2.2544	0.056393	-4.14834	0.0270989	0.317845
Gr21a	0	0	0	135	95	205	77.0904	0	154.181	Inf	Inf	1.73214e-08	2.40144e-06
Gr22e	0	0	0	53	0	87	26.9098	0	53.8197	Inf	Inf	0.00131065	0.0387819
Gr59a	0	0	0	13	0	137	24.6248	0	49.2496	Inf	Inf	0.0506091	0.443904
Gr22a	0	0	0	20	0	58	14.0771	0	28.1541	Inf	Inf	0.0174149	0.244942
Gr59d	0	0	0	13	0	47	10.5994	0	21.1988	Inf	Inf	0.0400265	0.394794
Gr57a	0	0	0	5	0	55	9.8307	0	19.6614	Inf	Inf	0.0902608	0.57235
Gr36d	0	0	0	24	0	7	7.13703	0	14.2741	Inf	Inf	0.12089	0.637464
Gr36b	0	1	0	58	102	207	59.0018	0.355049	117.649	331.359	8.37225	2.28309e-06	0.000178298
Gr68a	26	93	16	3483	7834	6443	2824.03	48.7549	5599.3	114.846	6.84355	2.96992e-25	7.32918e-22
Gr97a	31	0	0	257	1004	781	311.885	15.5264	608.243	39.1747	5.29185	3.99734e-14	1.8364e-11
Gr93b	1	2	0	82	206	188	74.7037	1.21095	148.197	122.38	6.93523	5.31591e-07	5.20579e-05
Gr59b	0	1	0	23	0	70	16.8804	0.355049	33.4058	94.0877	6.55593	0.0198652	0.261073
Gr9a	1	0	0	8	0	34	7.5643	0.500853	14.6277	29.2057	4.86818	0.148484	0.685558
Gr36c	0	0	39	151	0	225	76.4107	6.61338	146.208	22.1079	4.46649	0.0594304	0.485294
Gr58a	0	0	3	2	0	30	5.43334	0.508721	10.358	20.3608	4.34772	0.352237	0.870019
Gr39a	14	4	4	77	241	176	79.6258	9.11044	150.141	16.4801	4.04266	0.00010924	0.00514638
Gr98b	2	0	0	10	0	34	8.31857	1.00171	15.6354	15.6088	3.96429	0.178958	0.726266
Gr47b	0	19	28	124	199	219	94.4366	11.494	177.379	15.4323	3.94788	0.00051638	0.0184684
Gr85a	8	0	60	108	211	226	94.2467	14.1812	174.312	12.2917	3.61962	0.00213145	0.0564377
Gr77a	0	27	0	102	1	195	60.9949	9.58633	112.404	11.7254	3.55157	0.042736	0.410366
Gr66a	5	48	1187	834	1685	1759	792.119	220.831	1363.41	6.17399	2.6262	0.000486679	0.0176621
Gr94a	15	1	3	27	12	62	22.0586	8.37657	35.7405	4.26673	2.09313	0.192437	0.740636
Gr59f	0	45	39	39	101	155	57.1123	22.5906	91.634	4.05629	2.02016	0.105352	0.603092
Gr98d	1	5	8	6	21	10	7.34745	3.63269	11.0622	3.04518	1.60653	0.615106	0.955283
Gr33a	0	78	1862	526	712	1296	589.643	343.44	835.847	2.43375	1.28318	0.547287	0.94284
Gr93a	0	127	63	43	209	200	94.3821	55.7744	132.99	2.38442	1.25364	0.135709	0.665547
Gr43a	0	1	55	0	0	5	5.61999	9.6816	1.55838	0.160963	-2.6352	0.344379	0.866495
Gr36a	7	6	0	12	0	2	6.15289	5.63627	6.66952	1.18332	0.242842	1	1
Gr47a	7	3	8	4	0	0	3.97155	5.92771	2.01539	0.339995	-1.55642	0.586838	0.95141
Gr98c	5	0	0	3	0	23	5.59217	2.50427	8.68008	3.46612	1.79332	0.499298	0.928975
Gr58b	0	0	0	3	0	18	3.56085	0	7.1217	Inf	Inf	0.255409	0.798622
Gr93c	0	0	0	5	1	9	2.77936	0	5.55872	Inf	Inf	0.341027	0.863715
Gr22b	0	0	0	7	0	0	1.76347	0	3.52693	Inf	Inf	0.528688	0.938399
Gr39b	4	0	0	0	0	0	1.00171	2.00341	0	0	#NAME?	0.606195	0.954651
Gr58b	0	0	0	3	0	18	3.56085	0	7.1217	Inf	Inf	0.255409	0.798622
Gr64a	0	0	0	0	0	6	0.935027	0	1.87005	Inf	Inf	0.564764	0.944318
Gr93d	0	0	0	0	0	6	0.935027	0	1.87005	Inf	Inf	0.564764	0.944318
Gr5a	0	0	11	0	0	0	0.932655	1.86531	0	0	#NAME?	0.458307	0.918332
Gr28a	0	0	0	0	0	3	0.467513	0	0.935027	Inf	Inf	0.633715	0.95663
Gr22c	0	0	0	1	0	0	0.251924	0	0.503847	Inf	Inf	0.983468	1
Gr22f	0	0	0	0	0	0	0	0	0	NA	NA	NA	NA
Gr23a	0	0	0	0	0	0	0	0	0	NA	NA	NA	NA
Gr59c	0	0	0	0	0	0	0	0	0	NA	NA	NA	NA
Gr64b	0	0	0	0	0	0	0	0	0	NA	NA	NA	NA
Gr64c	0	0	0	0	0	0	0	0	0	NA	NA	NA	NA
Gr64d	0	0	0	0	0	0	0	0	0	NA	NA	NA	NA
Gr64e	0	0	0	0	0	0	0	0	0	NA	NA	NA	NA
Gr64f	0	0	0	0	0	0	0	0	0	NA	NA	NA	NA
Gr65a	0	0	0	0	0	0	0	0	0	NA	NA	NA	NA
Gr89a	0	0	0	0	0	0	0	0	0	NA	NA	NA	NA
Gr92a	0	0	0	0	0	0	0	0	0	NA	NA	NA	NA
Gr98a	0	0	0	0	0	0	0	0	0	NA	NA	NA	NA
Gene ID	DOG			TOG			base mean	base mean DOG	base mean TOG	fold change	log2 fold change	pval	padj
pickpocket
ppk13	77	220	3497	584	634	1311	780.569	709.676	851.462	1.19979	0.262782	0.766171	0.984936
ppk31	16	21	108	18	17	81	36.0417	33.7836	38.2997	1.13368	0.18101	0.926279	1
ppk28	22	51	35	11	101	5	32.9181	35.0614	30.7749	0.877745	-0.188127	0.859803	1
ppk29	0	38	46	0	0	1	10.802	21.2923	0.311676	0.014638	-6.09414	0.0509258	0.445339
ppk14	101	39	136	4	0	0	44.7553	87.4951	2.01539	0.0230343	-5.44007	0.000296902	0.0120114
ppk7	148	103	1320	44	0	12	180.222	334.534	25.9094	0.0774493	-3.6906	0.0106194	0.179743
ppk26	820	21	5868	60	0	345	775.487	1413.21	137.759	0.0974791	-3.35876	0.0626992	0.498736
ppk	682	69	4163	17	345	435	648.514	1072.02	225.012	0.209896	-2.25225	0.130398	0.655099
ppk25	2	31	16	1	3	4	8.58758	14.7214	2.45374	0.166679	-2.58486	0.371321	0.879857
ppk3	14	57	557	71	5	62	88.9857	121.702	56.269	0.46235	-1.11294	0.237311	0.785613
ppk11	0	0	0	141	21	103	54.0337	0	108.067	Inf	Inf	0.00107981	0.033393
ppk30	0	0	0	21	0	38	11.2122	0	22.4245	Inf	Inf	0.0372674	0.379095
ppk20	0	0	1	201	17	700	161.8	0.169574	323.431	1907.32	10.8973	0.00116395	0.0350733
ppk12	0	0	1	71	500	243	114.44	0.169574	228.709	1348.73	10.3974	2.0428e-09	3.32932e-07
ppk22	3	0	0	231	55	646	166.063	1.50256	330.623	220.04	7.78162	0.000382566	0.0146599
ppk6	20	1	3	1332	962	1906	750.775	10.8808	1490.67	137	7.09803	2.67477e-10	5.41049e-08
ppk18	0	12	1	432	41	835	245.976	4.43017	487.521	110.046	6.78196	0.00100475	0.0314973
ppk16	0	2	23	232	149	356	133.692	4.61029	262.774	56.9973	5.83282	1.41155e-05	0.000931395
ppk19	0	2	6	83	2	162	47.2536	1.72754	92.7796	53.7061	5.74702	0.0118868	0.192915
ppk4	4	0	2	120	0	207	63.6605	2.34256	124.979	53.3513	5.73745	0.00528417	0.110511
ppk27	9	3	6	10	114	52	27.2786	6.59027	47.967	7.27846	2.86363	0.0552462	0.467531
ppk5	15	33	491	334	520	910	338.144	102.49	573.797	5.59856	2.48506	0.0161536	0.233122
ppk17	22	41	140	43	323	112	90.7999	49.3161	132.284	2.68236	1.4235	0.13585	0.665974
ppk23	156	1328	11297	3764	3117	8938	3939.09	2465.31	5412.86	2.19561	1.13462	0.612035	0.954651
ppk9	3	289	3860	748	1250	1521	951.3	758.666	1143.93	1.50782	0.592467	0.996141	1
ppk8	3	1	18	1	4	4	3.79904	4.90994	2.68814	0.54749	-0.869094	0.767015	0.984936
rpk	0	0	5	0	1	18	3.34621	0.847869	5.84456	6.89324	2.78518	0.645368	0.95663
ppk10	0	0	12	0	0	1	1.17328	2.03488	0.311676	0.153166	-2.70683	0.590094	0.95141
ppk24	0	0	0	0	0	3	0.467513	0	0.935027	Inf	Inf	0.633715	0.95663
ppk15	0	0	0	0	0	0	0	0	0	NA	NA	NA	NA
ppk21	0	0	0	0	0	0	0	0	0	NA	NA	NA	NA
